# Supplementary material for: Platelets from patients with visceral obesity promote colon cancer growth
Source: Commun Biol. 2022 Jun 7;5:553. doi: 10.1038/s42003-022-03486-7 (PMC9174292; doi:10.1038/s42003-022-03486-7)
Supplement: Supplementary file 3 — Supplementary Data 1 [file 42003_2022_3486_MOESM3_ESM.xlsx]

## Sheet: Figure 1D
Figure 1D
ID	HT29+ ptls control	ID	HT29+ ptls VO
3C sx	0.195	13C sx	0.151
3C dx	0.183	13C dx	0.438
4C sx	0.081	14C sx	0.052
4C dx	0.078	14C dx	0.376
5C sx	0.026	15C sx	0.292
5C dx	0.101	15C dx	0.165
6C sx	0.056	16C sx	0.514
6C dx	0.358	16C dx	0.079
7C sx	0.024	17C sx	0.407
7C dx	0.054	17C dx	0.32
8C sx	0.196	18C sx	0.148
8C dx	0.182	18C dx	0.44
9C sx	0.08	19C sx	0.05
9C dx	0.079	19C dx	0.378
10C sx	0.028	20C sx	0.29
10C dx	0.1	20C dx	0.167
11C sx	0.058	21C sx	0.51
11C dx	0.357	21C dx	0.083
12C sx	0.025	22C sx	0.4
12C dx	0.055	22C dx	0.327

## Sheet: Figure 1E
	Figure 1E
	ID	HT29+ ptls control	ID	HT29+ ptls VO
	3C sx	18.8421	13C dx	69.5561
	5C dx	38.6229	15C sx	66.2812
	7C dx	24.3386	16C sx	58.0834
	8C dx	23.5489	17C dx	72.9021
	10C sx	35.493	19C dx	75.9968
	11C dx	21.3018	20C sx	77.0083

## Sheet: Figure 1F
	Figure 1F
	ID	HT29+ ptls control	ID	HT29+ ptls VO
	3C sx	0.72	13C dx	4.16
	3C dx	1.16	14C dx	1.51
	4C sx	0.21	15C sx	1.29
	4C dx	2.06	16C sx	2.21
	5C dx	1	17C sx	1.78
	6C sx	0.72	17C dx	3.1
	6C dx	0.66	18C sx	2.3
	7C dx	0.61	18C dx	3.96
	8C sx	1.96	19C dx	1.71
	8C dx	1.1	20C sx	1.49
	9C sx	0.82	21C sx	2.01
	9C dx	1.36	21C dx	1.89
	10C dx	0.31	22C sx	3
	11C sx	2.03	22C dx	2.4
	11C dx	1.03
