# Supplementary material for: Platelets from patients with visceral obesity promote colon cancer growth
Source: Commun Biol. 2022 Jun 7;5:553. doi: 10.1038/s42003-022-03486-7 (PMC9174292; doi:10.1038/s42003-022-03486-7)
Supplement: Supplementary file 4 — Supplementary Data 2 [file 42003_2022_3486_MOESM4_ESM.xlsx]

## Sheet: Figure 2B
Figure 2B miR-19a					Figure 2B miR-548ah					Figure 2B miR-188
ID	ptls control	ID	ptls VO		ID	ptls control	ID	ptls VO		ID	ptls control	ID	ptls VO
1PM	0.633167	2DT	1.09506		1PM	0.214217	2DT	0.543653		1PM	0.73	2DT	0.64
3ML	0.176427	7CML	1.03548		3ML	0.226399	7CML	0.674738		3ML	1	7CML	0.73
4SD	0.11227	8LI	1.54346		4SD	0.5	8LI	0.77207		4SD	1.39	8LI	0.5
5MA	1	9RL	1.55209		5MA	1.23537	9RL	0.684229		5MA	1.94	9RL	0.59
6DL	1.03962	10ME	1.12275		6DL	1.37909	10ME	1.97585		6DL	1.69	10ME	0.5
12LM	0.787548	11CE	6.54637		12LM	0.739137	11CE	1.50476		12LM	0.48	11CE	0.53
13SD	0.189123	15SD	0.83546		13SD	1	15SD	3.17388		13SD	0.53	15SD	0.71
14SC	1.7	21AM	0.892267		14SC	1.5	21AM	4.40387		14SC	0.75	21AM	0.58
16DI	0.6	22ML	5.82293		16DI	1.90563	22ML	1.63606		16DI	0.73	22ML	0.74
17DZP	0.9	23RR	6.95715		17DZP	1.79951	23RR	1.23321		17DZP	1.1	23RR	0.54
18SR	2.04458	24LL	3.95372		18SR	0.546575	24LL	1.25173		18SR	1.4	24LL	0.65
19CC	1.72002	25LE	8.3054		19CC	0.506544	25LE	2.52499		19CC	1.66	25LE	0.7
20CC	1.5	26MA	3.9785		20CC	2.20438	26MA	4.54721		20CC	1.5	26MA	0.5
28DTL	2.5	27DVC	7.33081		28DTL	1.2	27DVC	4.00392		28DTL	0.66	27DVC	0.6
30DTG	3.38113	29SC	5.70438		30DTG	1.79302	29SC	2.33465		30DTG	0.86	29SC	0.55
31SS	1.03048	33DTC	1.31438		31SS	1.7	33DTC	5.76782		31SS	0.76	33DTC	0.535
32BF	1.02	34RG	1.99433		32BF	2.3	34RG	2.35		32BF	0.53	34RG	0.65
35DG	4.35159	39RT	2.09556		35DG	1.6	39RT	3.35		35DG	0.51	39RT	0.6
36ML	2.28623	40CI	5.82942		36ML	0.7	40CI	1.36		36ML	1.26	40CI	0.72
37LE	1.41959	41OS	4.93174		37LE	0.8	41OS	2.4		37LE	1.457	41OS	0.58

## Sheet: Figure 2C
	Figure 2C
	ID	plasma control	ID	plasma VO
	1PM	1.32	2DT	1.98
	3ML	1.33	7CML	1.73
	5MA	2.34	8LI	5.6
	6DL	1.19	9RL	5.6
	12LM	0.78	10ME	4.9
	13SD	1.59	11CE	2.1
	14SC	1.69	23RR	1.32
	19CC	1.59	24LL	1.18
	20CC	0.26	25LE	7.6
	28DTL	0.65	34RG	10.26
	30DTG	0.28	39RT	19.4
	35DG	1.36	40CI	8.08
