# Supplementary material for: Platelets from patients with visceral obesity promote colon cancer growth
Source: Commun Biol. 2022 Jun 7;5:553. doi: 10.1038/s42003-022-03486-7 (PMC9174292; doi:10.1038/s42003-022-03486-7)
Supplement: Supplementary file 5 — Supplementary Data 3 [file 42003_2022_3486_MOESM5_ESM.xlsx]

## Sheet: Figure 3C
Figure 3C
ID	HT29+ ptls control	ID	HT29+ ptls VO
3C sx	1	13C dx	3.91
3C dx	0.17	14C dx	1.65
4C sx	0.28	15C sx	3.07
4C dx	1.28	16C sx	1.16
5C dx	0.41	17C sx	3.62
6C sx	0.06	17C dx	3.49
6C dx	1.88	18C sx	1.13
7C dx	0.77	18C dx	4
8C sx	0.3	19C dx	1.46
8C dx	0.28	20C sx	3.02
9C sx	1.12	21C sx	1
9C dx	0.41	21C dx	3.89
10C dx	0.2	22C sx	3.26
11C sx	2	22C dx	1.78
11C dx	0.56

## Sheet: Figure 3D
	Figure 3D
	ID	HT29+ ptls control	ID	HT29+ ptls VO
	3C sx	38.9	13C dx	19.74
	5C dx	19.7	15C sx	16.39
	7C dx	25.1	16C sx	11.48
	8C dx	39.34	17C dx	12.27
	10C sx	19.1	19C dx	18.63
	11C dx	21.48	20C sx	14.32

## Sheet: Figure 3E
	Figure 3E
	ID	HT29+ ptls control	ID	HT29+ ptls VO
	3C sx	0.85	13C dx	0.12
	3C dx	1	14C dx	0.67
	4C sx	1.78	15C sx	0.56
	4C dx	1.39	16C sx	0.71
	5C dx	0.77	17C sx	0.8
	6C sx	0.85	17C dx	0.66
	6C dx	1.1	18C sx	0.86
	7C dx	1.89	18C dx	0.22
	8C sx	1.27	19C dx	0.56
	8C dx	0.8	20C sx	0.58
	9C sx	0.86	21C sx	0.7
	9C dx	0.9	21C dx	0.81
	10C dx	1.8	22C sx	0.63
	11C sx	1.2	22C dx	0.88
	11C dx	0.6

## Sheet: Figure 3F
	Figure 3F
	ID	HT29+ ptls control	ID	HT29+ ptls VO
	3C sx	24.63	13C dx	13.43
	5C dx	27.76	15C sx	12.24
	7C dx	16.36	16C sx	14.06
	8C dx	17.25	17C dx	12.25
	10C sx	27.32	19C dx	13.55
	11C dx	24.67	20C sx	14

## Sheet: Figure 3G
	Figure 3G
	ID	HT29+ ptls control	ID	HT29+ ptls VO
	3C sx	1	13C dx	0.76
	3C dx	1.08	14C dx	0.18
	4C sx	1	15C sx	0.73
	4C dx	1.08	16C sx	0.74
	5C dx	1.58	17C sx	0.91
	6C sx	1.1	17C dx	0.7
	6C dx	1.08	18C sx	0.82
	7C dx	1.2	18C dx	0.91
	8C sx	0.9	19C dx	0.62
	8C dx	1.6	20C sx	0.55
	9C sx	1.03	21C sx	0.32
	9C dx	1.1	21C dx	0.25
	10C dx	0.8	22C sx	0.33
	11C sx	0.82	22C dx	0.17
	11C dx	1.48
