# Supplementary material for: Platelets from patients with visceral obesity promote colon cancer growth
Source: Commun Biol. 2022 Jun 7;5:553. doi: 10.1038/s42003-022-03486-7 (PMC9174292; doi:10.1038/s42003-022-03486-7)
Supplement: Supplementary file 6 — Supplementary Data 4 [file 42003_2022_3486_MOESM6_ESM.xlsx]

## Sheet: Figure 4C
Figure 4C
ID	HT29+ AAV ctrl	ID	HT29+ AAV miR-19a
972 sx	0.09	972 sx	0.289
972 dx	0.227	972 dx	0.315
977 sx	0.13	974 sx	0.335
977 dx	0.168	974 dx	0.273
978 sx	0.202	979 sx	0.23
978 dx	0.246	979 dx	0.289
981 sx	0.115	987 sx	0.308
981dx	0.125	987 dx	0.28
982 sx	0.145	990 sx	0.196
983 sx	0.202	990 dx	0.373
983 dx	0.01	992 sx	0.269
984 sx	0.217	992 dx	0.418
984 dx	0.45	993 sx	0.22
985 sx	0.2	993 dx	0.111
986 sx	0.358	995 sx	0.126
986 dx	0.17	995 dx	0.162
988 sx	0.118	997 sx	0.329
988 dx	0.066	997 dx	0.302
989 dx	0.31	998 sx	0.208
		998 dx	0.399

## Sheet: Figure  4E
Figure 4E
ID	HT29+ AAV ctrl	ID	HT29+ AAV miR-19a
972 sx	0.89	972 sx	1.35
972 dx	1	972 dx	1.83
977 sx	1.06	974 sx	1.33
977 dx	1.69	974 dx	2
978 sx	1.04	979 sx	1.4
978 dx	1.52	979 dx	1.6
981 sx	0.83	987 sx	34.94
981dx	0.59	987 dx	8.3
982 sx	0.74	990 sx	2.23
983 sx	0.68	992 sx	1.58
983 dx	0.63	992 dx	2.22
984 sx	0.58	993 sx	9.12
984 dx	1.3	993 dx	1.97
985 sx	0.82	995 sx	2.22
986 sx	1.3	995 dx	2.16
986 dx	0.57	997 sx	2.45
988 sx	0.99	997 dx	6.18
988 dx	1.04	998 sx	5.47
989 dx	1.49	998 dx	2.56

## Sheet: Figure  4F
Figure 4F
ID	HT29+ AAV ctrl	ID	HT29+ AAV miR-19a
981 sx	15.9554	987 sx	32.5202
982 sx	24.8142	987 dx	30.3208
983 dx	16.15	974 sx	52.5028
984 sx	24.78	993 dx	64.8795
986 sx	18.92	995 sx	41.86
986 dx	21.66	997 dx	47.8

## Sheet: Figure  4G
Figure 4G
ID	HT29+ AAV ctrl	ID	HT29+ AAV miR-19a
981 sx	32.19	987 sx	8.99
982 sx	19.08	987 dx	9.29
983 dx	22.07	974 sx	11.46
984 sx	24.51	993 dx	8.88
986 sx	27.1	995 sx	11.39
986 dx	23.1	997 dx	7.99

## Sheet: Figure  4H
Figure 4H
ID	HT29+ AAV ctrl	ID	HT29+ AAV miR-19a
972 sx	0.81	972 sx	0.61
972 dx	1.19	972 dx	0.8
977 sx	0.86	974 sx	0.82
977 dx	0.78	974 dx	0.82
978 sx	1.12	979 sx	0.83
978 dx	1.38	979 dx	0.81
981 sx	1.19	987 sx	0.94
981dx	1	987 dx	0.77
982 sx	1.11	990 sx	0.96
983 sx	1.21	992 sx	0.92
983 dx	1.02	992 dx	0.63
984 sx	0.85	993 sx	0.78
984 dx	0.97	993 dx	0.65
985 sx	1.03	995 sx	0.85
986 sx	1.02	995 dx	0.83
986 dx	1.19	997 sx	0.81
988 sx	1.04	997 dx	0.97
988 dx	0.92	998 sx	0.87
989 dx	1.17	998 dx	0.97

## Sheet: Figure  4I
Figure 4I
ID	HT29+ AAV ctrl	ID	HT29+ AAV miR-19a
981 sx	43.8	987 sx	7.24163
982 sx	16.95	987 dx	10.0024
983 dx	14.17	974 sx	6.1046
984 sx	28.74	993 dx	8.56
986 sx	28.45	995 sx	8.75
986 dx	17.52	997 dx	10.75

## Sheet: Figure  4J
Figure 4J
ID	HT29+ AAV ctrl	ID	HT29+ AAV miR-19a
972 sx	0.56	972 sx	0.55
972 dx	3.6	972 dx	0.85
977 sx	2.59	974 sx	0.63
977 dx	0.37	974 dx	0.06
978 sx	1	979 sx	0.42
978 dx	1.77	979 dx	0.78
981 sx	1.31	987 sx	0.46
981dx	0.74	987 dx	0.44
982 sx	0.69	990 sx	0.94
983 sx	1.75	992 sx	0.74
983 dx	1.05	992 dx	0.25
984 sx	1.2	993 sx	0.18
984 dx	0.83	993 dx	0.25
985 sx	3.37	995 sx	0.01
986 sx	0.59	995 dx	0.02
986 dx	0.59	997 sx	0.09
988 sx	0.79	997 dx	0.04
988 dx	0.26	998 sx	0.19
989 dx	0.26	998 dx	0.14
